# Supplementary material for: Breakdown of Phospholipid Asymmetry Triggers ADAM17-Mediated Rescue Events in Cells Undergoing Apoptosis
Source: Membranes (Basel). 2023 Aug 5;13(8):720. doi: 10.3390/membranes13080720 (PMC10456294; doi:10.3390/membranes13080720)
Supplement: Supplementary file 1 [file membranes-13-00720-s001.zip]

Archive with 1 entries (1 files):
- membranes-2478074-supplementary.pdf
